# Supplementary material for: 6S management project to improve workplace productivity in Primary Health Centre in India
Source: BMC Health Serv Res. 2025 Oct 1;25:1278. doi: 10.1186/s12913-025-13379-0 (PMC12487503; doi:10.1186/s12913-025-13379-0)
Supplement: Supplementary file 1 — Supplementary Material 1 [file 12913_2025_13379_MOESM1_ESM.xlsx]

## Sheet: Sheet1
	CHECKLIST FOR PRE & POST 6S TRAINING PROGRAM
Category	Score 0	Score 1	Score 2	Score 3	Score 4
SORT	Obsolete registers, broken tools, expired items, unused furniture, old notices, unlabelled items — 5 or more issues.	Extra boxes, old posters, broken tools, unfiled items — 3 to 4 clutter issues.	One unused cabinet, one pile of old printouts not yet disposed.	One old display board still not updated.	No excess items. Only required, updated, and labeled items present.
SET IN ORDER	No floor marking, tools scattered, storage undefined, items missing, files misplaced — 5 or more issues.	Few items misplaced, missing labels, poorly aligned drawers — 3 to 4 arrangement issues.	Tools placed in correct drawers but not labeled, one unmarked cabinet.	One item not stored in designated bin.	Everything is labeled, stored correctly, and zoning is visible.
SHINE	Dirty floors, dusty fans, cobwebs, overflowing bins, visible stains, no cleaning tools — 5 or more cleanliness issues.	Dusty equipment, bins not emptied, stains, missed cleaning spots — 3 to 4 hygiene issues.	Visible stains near sink and under chair.	One table not wiped that day.	Spotlessly clean, all cleaning tools accessible and used.
STANDARDIZE	No SOPs, outdated checklists, no visual indicators, no cleaning schedules, no logs — 5 or more procedural issues.	Some outdated SOPs, incomplete checklists, no logs — 3 to 4 standardization issues.	SOPs exist but not followed; one checklist missing.	One checklist not updated last week.	All SOPs, checklists, and visual standards are present and used.
SUSTAIN	No audits, no training, no display boards, no accountability, no follow-up — 5 or more gaps in sustainability.	Few trained, job aids missing, irregular audits — 3 to 4 sustainment issues.	One audit missed, one job aid outdated.	One area has personal items not stored properly.	Weekly audits, full training, no gaps.
SAFETY	No PPE, exposed wires, no fire exits, blocked extinguishers, slippery floors — 5 or more major safety issues.	PPE not worn, partially blocked exits, unsafe wires — 3 to 4 safety issues.	Emergency exit partially blocked, tool rack overcrowded.	Minor lighting issue or one PPE kit missing.	All PPE, signage, lighting, and safety gear in order.

## Sheet: Sheet2
		Annotations used for checklist
